# Supplementary material for: Construction of a comprehensive fetal monitoring database for the study of perinatal hypoxic ischemic encephalopathy
Source: MethodsX. 2024 Mar 12;12:102664. doi: 10.1016/j.mex.2024.102664 (PMC10957432; doi:10.1016/j.mex.2024.102664)
Supplement: Supplementary file 3 [file mmc3.xlsx]

## Sheet: ctgDictionary
TABLE_NAME	COLUMN_NAME	DATA_TYPE	DESCRIPTION	Values
ctgSatus			Table to track status of ctg file preprocessing
CTGstatus	recordId	int	Primary index for table CTGstatus
CTGstatus	GUID	varchar	GUID for CTG trace file
CTGstatus	sourceFile	varchar	Name and location of the KP file processed
CTGstatus	processPhase	varchar	Process phase completed
CTGstatus	processVersion	varchar	Version of code used to process the file
CTGstatus	processDate	datetime	Date of processing.
CTGstatus	processComment	varchar	Comments
features4epoch			Johan to fill
features4epoch	f4e_id	int	ID of the table entry
features4epoch	GUID	varchar	GUID of the tracing
features4epoch	epochStart	int	Start of the epoch in minutes before the time of delivery
features4epoch	featureName	varchar	Name of the event type such as BAS, ACC, DEC, CON, or RIN
features4epoch	featureProperty	varchar	Name of the feature that was estimated
features4epoch	propertyValue	float	Numeric value of the feature
guidStats			IS this table used?
guidStats	recordID	int
guidStats	GUID	varchar
guidStats	comment	varchar
guidStats	createDate	datetime
labor_onset			Table holding results of the labor onset analysis
labor_onset	labor_onset_id	int
labor_onset	trace_guid	varchar	GUID of EFM trace
labor_onset	infant_id	varchar	GUID of infant
labor_onset	labor_onset_epoch	int	Estimate of labor onset time in 20 minutes epochs before before birth.	Set to nan if labor onset not detected.
labor_onset	labor_onset_hours	float	Estimate of labor onset time in hours before birth	Set to nan is labor onset not detected.
labor_onset	labor_onset_clinical_hours	float	Clinical estimate of labor onset in hours before birth.
labor_onset	labor_onset_reason_id	int	Foregin key to table labor_inset_reason
labor_onset	second_stage_onset_epoch	int	Estimate of the start of second stage of labor in 20 minue epochs before birth.
labor_onset	second_stage_onset_hours	float	Estimate of the start of the secod stge of labor in hours before birth.
labor_onset	admission_epoch	int	Time of admission in 20 minutes epochs before birth.
labor_onset	admission_time_hours	float	Tine if admission I hours before birth.
labor_onset_reason			Table holding reasons for identification of labor onset
labor_onset_reason	labor_onset_reason_id	int
labor_onset_reason	labor_onset_reason	varchar	Reaon that labor onset was detected.	2 {'Contractions & Dilation'}
				1 {'Contractions & ROM' }
				6 {'Delta dilation' }
				4 {'Delta effacement' }
				5 {'Dilation > Thresold' }
				3 {'No CE data' }	No contraction data available
				7 {'Onset not detected' }
precentileTable			Is this used?
percentileTable	id	int
percentileTable	dataset_id	int
percentileTable	studygroup_name	varchar
percentileTable	event_type_id	int
percentileTable	epoch	int
percentileTable	measure	varchar
percentileTable	level	double
percentileTable	incidence	int
percentileTable	total	int
percentileTable	incidence_rate	double
percentileTable	percentile	int
segmentStats			Statistics of signal segments
segmentStats	recordID	int	Primary inde for segmentStats
segmentStats	GUID	varchar	GUID of the trace file
segmentStats	sigNum	int	Signal number
segmentStats	segNum	int	Segment number
segmentStats	nSamp	int	Number of samples in segment
segmentStats	startTime	float	Start time of segment
segmentStats	endTime	float	End time of segment
segmentStats	nBad	int	Number of bad samples in segment
segmentStats	pctBad	float	Percentage of bad samples in segment
segmentStats	nBadEvent	int	Number of bad events in segment
signalCoverage			Signal coverage by Epoch
signalCoverage	GUID	varchar
signalCoverage	measure	varchar
signalCoverage	epochStart	decimal
signalCoverage	pctCoverage	decimal
sgnalStats			basic statistic of the signals for a EFM file
signalStats	recordID	int	Primary index for signal stats
signalStats	GUID	varchar	GUID of the trace file
signalStats	sigNum	int	Signal number in trace file
signalStats	comment	varchar	Comment
signalStats	measure	varchar	Name of the signal
signalStats	sensor	varchar	Name of the sensor
signalStats	monitor	varchar	Name of the monitor
signalStats	nSeg	int	Number of segments in the signal
signalStats	nSamp	int	Number of samples in the signal
signalStats	startTime	float	Start time of the signal
signalStats	endTime	float	End time of the signal
signalStats	pctCoverage	float	Percentage of valid samples in the siignl
signalStats	nBad	int	Number of bad samples in the signal
signalStats	pctBad	float	Percentage of bad samples in the signal
signalStats	nBadEvent	int	Number of bad events	Events defined as contiguus bad samples.
