# Supplementary material for: Construction of a comprehensive fetal monitoring database for the study of perinatal hypoxic ischemic encephalopathy
Source: MethodsX. 2024 Mar 12;12:102664. doi: 10.1016/j.mex.2024.102664 (PMC10957432; doi:10.1016/j.mex.2024.102664)
Supplement: Supplementary file 4 [file mmc4.xlsx]

## Sheet: A to Z by Table
ME Table Name	ME ERD	KEY	ME VAR	Unit	Type	Specifications-Values	Source	Long Description
anomaly	x	FK	anomaly_code		Numeric		NMDS	CPQCC anomaly code: one record per anomaly per infant
anomaly	x	PK	anomaly_guid					Identification number assigned that serves as a unique identifier
anomaly	x	FK	infant_guid		Character		NMDS	Identification number assigned that serves as a unique identifier
anomaly_code	x		anomaly_code		Numeric		NMDS	CPQCC anomaly code, up to 5 can be entered, most infants will have no anomalies, one record per anomaly per infant
anomaly_code	x	PK	anomaly_code_guid					Identification number assigned that serves as a unique identifier
anomaly_code	x		anomaly_description		Character		NMDS	CPQCC anomaly code
anomaly_code	x		anomaly_group		Character		NMDS	CPQCC anomaly code
bloodgas	x		base	mmol/L	Numeric		LURS	Base excess is defined as the amount of strong acid that must be added to each liter of fully oxygenated blood to return the pH to 7.40 at a temperature of 37°C
bloodgas			bg_dt		Date		LURS	Date of blood gas measurement
bloodgas			bg_tm		Time		LURS	Time of blood gas measurement
bloodgas	x		bloodgas_age	hours	Numeric	0-6hrs	generate	Number of hours after birth that the blood gas was collected
bloodgas	x		bloodgas_cord		Dichotomous			Cord blood gas
bloodgas	x	PK	bloodgas_guid					Identification number assigned that serves as a unique identifier
bloodgas	x		bloodgas_temp	°F	Numeric			Blood gas temperature
bloodgas	x		bloodgas_type		Character	CDVBG, CDABG, VBG, ABG, CBG, OTHBG	generate	Different types of blood gas to measure oxygenation and blood acid levels. Cord venous blood gas (CDVBG), Cord arterial blood gas (CDABG), Venous blood gas (VBG), arterial blood gas (ABG), and capillary blood gas (CBG), or other blood gas (OTHBG).
bloodgas	x		fio2	%	Numeric			FiO2 (the fraction of inspired oxygen)is defined as the percentage or concentration of oxygen that a person inhales.
bloodgas	x		hco3	mmol/L	Numeric			Bicarbonate is a form of carbon dioxide (CO2), a gas waste left when your body burns food for energy. A bicarbonate test measures how much carbon dioxide is in your blood.
bloodgas	x	FK	infant_guid		numeric		IC	Identification number assigned for each infant that serves as a unique identifier
bloodgas	x		pco2	mmHg	Numeric		LURS	pC02 is a good indicator of respiratory function.
bloodgas	x		pco2_corrected	mmHg	Numeric		LURS	PC02 corrected for patient temperature at 37° C.
bloodgas	x		ph		Numeric		LURS	A scale used to specify the acidity or basicity of an aqueous solution.
bloodgas	x		ph_corrected		Numeric		LURS	PH or pH value corrected for patient temperature at 37° C.
bloodgas	x		po2	mmHg	Numeric		LURS	PO2 is the concentration of oxygen in the blood.
bloodgas	x		po2_corrected	mmHg	Numeric		LURS	PO2 corrected for patient temperature at 37° C.
delivery	x		amniotic_bloody		Dichotomous	0=None 1=Pink/bloody	POD	Presence of blood in amniotic fluid.
delivery	x		amniotic_meconium		Categorical	0=None 1=Thin meconium; green/brown 2=Moderate meconium 3=Thick meconium/Particulate meconium	POD	Presence and characteristics of meconium in amniotic fluid.
delivery	x		amniotic_odor		Dichotomous	0=Odorless/not recorded 1=Foul odor	POD	Presence of odor in amniotic fluid.
delivery			birth_dttm		Date/Time		POD or IC?	Date/time of delivery/birth. If multiple deliveries, the date/time of the first delivery/birth is selected.
delivery	x		blood_loss	ml	Numeric		POD	Estimated blood loss (total EBL antepartum only); Highest value of estimated blood loss (mL) recorded in antepartum period (delivery admission to delivery/birth time)
delivery	x		blood_loss_time		Numeric		generate	Estimated blood loss time (Time stamp for blood loss is in EDOC and time from admission can be calculated; EDOC used timestamp to assign antepartum or postpartum for EBL, SPG may have dataset with actual timestamp)
delivery	x		caesarean		Dichotomous	0=No 1=Yes	POD	Indicator if any infant of current pregnancy was delivered via Cesarean delivery. For multple gestation pregnancies, refer to Infant Cohort for infant-level delivery mode.
delivery	x		caesarean_prior		Dichotomous	0=No 1=Yes	POD	Prior caesarean delivery based on ICD-based indicator.
delivery	x		caesarean_scheduled		Dichotomous	0=No 1=Yes	POD	Indicator whether Cesarean delivery was scheduled prior to hospital admission date/time.
delivery			del_adm_dttm		Date/Time		POD	The admission date/time of the hospitalization with delivery. For transfers into the delivery hospitalization facility, the delivery admission date/time is the admission time at the first admitting facility.
delivery			del_dc_dttm		Date/Time		POD	The discharge date/time for the hospitalization with delivery. For transfers out of the delivery hospitalization facility, the discharge date/time is the discharge at the last discharging facility.
delivery	x		delivery_bmi		Numeric		generate	Body mass index calculated using pregnancy weight and pre-pregnancy height generated from delivery weight and maternal height taken from pregnancy characteristics. (Also available in POD).
delivery	x		delivery_cops2		Numeric		POD	Comorbity Point Score at delivery admission; Comorbidity Point Score is a composite score measuring a person's comorbidity burden based on diagnoses in previous 12 months. The most recent COPS2 score calculated in the month prior to the delivery hospitalization admission is selected.
delivery	x	PK	delivery_guid		Character		Generate	Unique identifier
delivery	x		delivery_maternal_age		Numeric		generate	Mother's age in years on delivery date generated from maternal birth date and delivery date and time.
delivery	x		delivery_time		Numeric		POD	Number of hours from admission time to delivery time.
delivery	x		delivery_uds		Dichotomous	0 = tested and all came back neg; 1 = tested and at least one came back positive; null = no screen	POD	Urine drug screen; Indicator whether a urine drug screen during the delivery hospitalization resulted in all negative results, at least 1 positive result, or the screen was not conducted. For details on which screens were a positive result, refer to POD Delivery UDS table.
delivery	x		delivery_wt	kg	Numeric		POD	Last measured weight in kilograms closest to and prior to pregnancy outcome date
delivery			fac_id		Character		POD	Facility where the delivery occurred.
delivery	x		forceps		Dichotomous	0=No 1=Yes	POD	Indicator whether delivery assistance with forceps was used. For multiple gestation pregnancies, refer to Infant Cohort for infant-level delivery assistance.
delivery	x		gbs_status		Categorical	0 = No (the cervical culture did not grow GBS) 1 = Yes (the cervical culture did grow GBS) 2 = the screening/test was not done	EOS surveillance file	GBS status . This variable is in the back-end sepsis surveillance dataset and also populated electronically in NMDS. It’s generated from the maternal cervical/vaginal swab collected during pregnancy, usually at ~36 weeks or later, as a screening for whether or not mothers are colonized with Group B Streptococcus. The results are processed from the microbiology report (text results).
delivery	x		hospital_guid		Character		Generate	Deidentified version of delivery facility in GUID format
delivery	x		maternal_dc_time		Numeric		Generate	Total length of stay, in hours, from hospital admission to discharge.
delivery	x		maternal_disposition		Categorical	0=Home 1=Death 2=Transfer to another Acute Care Facility	POD	The mother's discharge disposition from the delivery hospitalization.
delivery	x		maternal_max_temp	°F	Numeric		POD	The highest maternal temperature in Fahrenheit recorded in the 12 hours prior to delivery.
delivery	x	FK	pregnancy_guid		Character		Generate	Unique identifier for the pregnancy episode
delivery			rom_dttm		Date/Time		POD	Date/time when rupture of membranes occurred.
delivery	x		rom_hours	Hours	Numeric		POD	Number of hours rupture of membranes occurred prior to delivery time.
delivery	x		rom_time	Hours	Numeric		generate	Number of hours rupture of membranes occurred from admission time. A negative value indicates ROM occured prior to admission and a postive value indicates ROM occurred after admission.
delivery	x		vacuum		Dichotomous	0=No 1=Yes	POD	Indicator whether delivery assistance with vaccum was used. For multiple gestation pregnancies, refer to Infant Cohort for infant-level delivery assistance.
edoc	x		albumin	g/dL	Numeric	The latest value for albumin	EDOC	The latest value for albumin. Albumin is a protein made by your liver. The normal range is 3.4 to 5.4 g/dL (34 to 54 g/L).
edoc	x		alt	U/L	Numeric	The latest value for ALT	EDOC	The latest value for an alanine aminotransferase (ALT) blood test which checks for liver damage. ALT is an enzyme found in a high level in the liver. An enzyme is a protein that causes a specific chemical change in the body.The normal range is 4 to 36 U/L.
edoc	x		aniongap	mEq/L (Conventional Units, U.S.) mmol/L (SI Units)	Numeric	Latest value for anion gap	EDOC	Latest value for anion gap. The anion gap (AG) is a measure of acid-base balance. Your body maintains balance by holding onto or releasing carbon dioxide through the lungs (acid) or bicarbonate through the kidneys (base).
edoc	x		ast	U/L	Numeric	The latest value for Aspartate Aminotransferase (AST)	EDOC	The latest value for an aspartate aminotransferase (AST) blood test which checks for liver damage.
edoc	x		bicarb	mEq/L (Conventional Units, U.S.) mmol/L (SI Units)	Numeric	The latest value for bicarbonate	EDOC	The latest value for bicarbonate which is a form of carbon dioxide (CO2), a gas waste left when your body burns food for energy.
edoc	x		bili	mg/dL	Numeric	The latest value for bilirubin	EDOC	The latest lab value for bilirubin formed by the breakdown of red blood cells in the body. The liver helps to excrete it. High levels of bilirubin can lead to jaundice.
edoc	x		bpdia	mmHg	Numeric	Lowest diastolic BP in the hour	EDOC	Lowest diastolic blood pressure (BP) in the hour relating to the phase of the heartbeat when the heart muscle relaxes and allows the chambers to fill with blood.
edoc	x		bpsys	mmHg	Numeric	Lowest systolic BP in the hour	EDOC	Lowest systolic blood pressure (BP) in the hour relating to the phase of the heartbeat when the heart muscle contracts and pumps blood from the chambers into the arteries.
edoc	x		bun	mg/dL	Numeric	The latest value for BUN	EDOC	The latest value for the blood urea nitrogen (BUN). A common blood test, the blood urea nitrogen (BUN) test reveals important information about how well your kidneys and liver are working.
edoc	x		buncreat	mg/dL (ratio between two measures)	Numeric	The latest value for BUN/CREATININE	EDOC	The latest value for BUN-to-creatinine ratio. This is the ratio of two serum laboratory values, the blood urea nitrogen (BUN) (mg/dL) and serum creatinine (Cr) (mg/dL), sometimes referred to as urea.
edoc	x		c03ap		Dichotomous	0/1 indicator for whether there was an AP combined outcome within 3 hours of that hour	EDOC	Indicator for whether there was an antepartum before delivery combined outcome within 3 hours of that hour
edoc	x		c03pp		Dichotomous	0/1 indicator for whether there was a PP combined outcome within 3 hours of that hour	EDOC	Indicator for whether there was a post partum after delivery combined outcome within 3 hours of that hour
edoc	x		c06ap		Dichotomous	0/1 indicator for whether there was an AP combined outcome within 6 hours of that hour	EDOC	Indicator for whether there was an antepartum before delivery combined outcome within 6 hours of that hour
edoc	x		c06pp		Dichotomous	0/1 indicator for whether there was a PP combined outcome within 6 hours of that hour	EDOC	Indicator for whether there was a post partum or after delivery combined outcome within 6 hours of that hour
edoc	x		c12ap		Dichotomous	0/1 indicator for whether there was an AP combined outcome within 12 hours of that hour	EDOC	Indicator for whether there was an antepartum before delivery combined outcome within 12 hours of that hour
edoc	x		c12pp		Dichotomous	0/1 indicator for whether there was a PP combined outcome within 12 hours of that hour	EDOC	Indicator for whether there was a post partum after delivery combined outcome within 12 hours of that hour
edoc	x		capthshr		Dichotomous	0 = no antepartum adverse outcome occurred during this hour; 1 = the antepartum adverse outcome occurred at this hour	EDOC	Indicator of whether an antepartum before delivery adverse outcome occurred at this hour or not
edoc	x		cppthshr		Dichotomous	0 = no postpartum adverse outcome occurred during this hour; 1 = the postpartum adverse outcome occurred at this hour	EDOC	Indicator of whether a postpartum after delivery adverse outcome occurred at this hour or not
edoc	x		creat		Numeric	The latest value for creatinine	EDOC	The latest value for creatinine. A creatinine blood test measures the level of creatinine in the blood. Creatinine is a waste product that forms when creatine, which is found in your muscle, breaks down.
edoc	x		deliv		Categorical	0 = Delivery did not occur in this hour; 1 = Delivery occur in this hour	EDOC	Indicates whether the infant was delivered in the hour specified or not.
edoc	x		dilation		Numeric	The latest value for cervical dilation. Can be missing. RTBange 0-10	EDOC	The latest value for cervical dilation which is a measurement of the opening of the cervix, the entrance to the uterus, during childbirth, miscarriage, induced abortion, or gynecological surgery.
edoc	x		eaptime		Numeric	Elapsed time in the AP phase at this hour	EDOC	Elapsed time in the antepartum before delivery phase at this hour
edoc	x	PK	edoc_guid		Character		Generate	Identification number assigned that serves as a unique identifier
edoc	x		epptime		Numeric	Elapsed time in the PP phase at this hour	EDOC	Elapsed time in the post partum after delivery phase at this hour
edoc	x		etatdil4		Numeric	Time in hours since cervical dilation was ≥ 4 cm, IF {this hour is the first hour where dilation is ≥ 4} set to = 0; IF {this hour is the first hour where dilation is ≥ 4} set to = 0; IF {all dilation measurements prior to this hour are < 4} set to = 0; IF {all dilation measurements prior to this hour are missing} set to missing; ELSE = this hour minus 1st hour where dilation was ≥ 4 cm	EDOC	A measurement of the time in hours since cervical dilation was 4 centimeters or greater
edoc	x		etatdil6		Numeric	Time in hours since cervical dilation was ≥ 6 cm; IF {this hour is the first hour where dilation is ≥ 6} set to = 0; IF {all dilation measurements prior to this hour are < 6} set to = 0; IF {all dilation measurements prior to this hour are missing} set to missing; ELSE = this hour minus 1st hour where dilation was ≥ 6 cm	EDOC	A measurement of the time in hours since cervical dilation was 6 centimeters or greater
edoc	x		etatdil8		Numeric	Time in hours since cervical dilation was ≥ 8 cm; IF {this hour is the first hour where dilation is ≥ 8} set to = 0; IF {all dilation measurements prior to this hour are < 8} set to = 0; IF {all dilation measurements prior to this hour are missing} set to missing; ELSE = this hour minus 1st hour where dilation was ≥ 8 cm	EDOC	A measurement of the time in hours since cervical dilation was 8 centimeters or greater
edoc	x		etsfever		Numeric	Time in hours since first occurrence of fever (temp >= 100.4)	EDOC	Time in hours since first occurrence of fever, defined as 100.4 degrees (F) or greater.
edoc	x		etslge75		Numeric	Time in hours since the first instance of a LAPS2 24 ≥ 75	EDOC	Elapsed time in hours since the first instance of a LAPS2 24 ≥ 75 (applicable only if ever reached laps2_ob24 >=75).
edoc	x		etsrom		Numeric	Time in hours since ROM	EDOC	Time in hours since the time that the placental membrane ruptured. The acronym ROM stands for Rupture of Membranes.
edoc	x		etwfever		Numeric	Time in hours that the subject actually had fever (temp >=100.4)	EDOC	Time in hours that the subject actually had fever of 100.4 degrees (F) or greater.
edoc	x		etwlge75		Numeric	Time in hours that the subject actually had LAPS2 24 ≥ 75	EDOC	This is the total time in hours (any fraction of an hour is rounded to the nearest hour) a woman actually had a laps2_ob24 ≥ 75.
edoc	x		glucose	mg/dL	Numeric	The latest value for glucose	EDOC	A blood glucose test is a blood test that screens for diabetes by measuring the level of glucose (sugar) in a person’s blood.
edoc	x		hemat	%	Numeric	The latest value for hematocrit	EDOC	The latest value for hematocrit which measures the proportion of red blood cells in your blood. Hematocrit is calculated by multiplying the red cell number (in millions/mm3) by the mean cell volume (MCV, in femtoliters).
edoc	x		hour	hours	Numeric	Timestamp for hourly data; normalize to time in hours after admission	EDOC	Timestamp for hourly data that is normalized to time in hours after admission
edoc	x		hrtrt	beats per minute (bpm)	Numeric	Highest HR in the hour	EDOC	Highest heart rate (HR) in the hour
edoc	x		lact	mM/L	Numeric	The latest value for lactate (within first 5 days (120 hours of life)	EDOC	The latest value for lactate which measures substances produced by cells as the body turns food into energy (cell metabolism).
edoc	x		laps2_classic		Numeric	LAPS2 classic severity score at the hour	EDOC	LAPS2 classic severity score at the hour. LAPS severity of illness score with a 72 hour look-back period for both vital signs and labs.
edoc	x		laps2_ob24		Numeric	LAPS2_OB24 score at the hour	EDOC	LAPS2_OB24 score at the hour. LAPS severity of illness score with a 24 hour look-back period for both vital signs and labs (developed for use in OB due to the shorter inpatient length of stay among most OB patients).
edoc	x		laps2_pp02		Numeric	LAPS2_PP02 score at the hour	EDOC	LAPS2_PP02 score at the hour. LAPS severity of illness score, calculated only in the postpartum period (begins at delivery time), with a 24-hour lookback period for labs, but a 2-hour lookback period for vital signs, and ignores all vital signs prior to the delivery time.
edoc	x		ldh	IU/L	Numeric	The latest value for LDH	EDOC	The latest value for Lactate dehydrogenase (LD or LDH) which is an enzyme involved in energy production that is found in almost all of the body's cells, with the highest levels found in the cells of the heart, liver, muscles, kidneys, lungs, and in blood cells; bacteria also produce LD. This test measures the level of LD in the blood or sometimes other body fluids.
edoc	x		m_albumin		Dichotomous	Missingness indicator. 0= ALBUMIN was recorded during the hour 1= ALBUMIN was not recorded during the hour	EDOC	A measure of whether albumin level was recorded during the hour or not. Albumin is a protein made by your liver. Albumin helps keep fluid in your bloodstream so it doesn't leak into other tissues. Low albumin levels can indicate a problem with your liver or kidneys.
edoc	x		m_alt		Dichotomous	Missingness indicator. 0= ALT was recorded during the hour; 1= ALT was not recorded during the hour	EDOC	A measure of whether alanine aminotransferase (ALT) was recorded during the hour or not. Alanine levels check for liver damage.
edoc	x		m_aniongap		Dichotomous	Missingness indicator. 0= Anion Gap was recorded during the hour 1= Anion Gap was not recorded during the hour	EDOC	A measure of whether the anion gap (AG or AGAP) was recorded during the hour or not. The anion gap (AG or AGAP) is a value calculated from the results of multiple individual medical lab tests. It may be reported with the results of an electrolyte panel, which is often performed as part of a comprehensive metabolic panel.
edoc	x		m_ast		Dichotomous	Missingness indicator. 0= AST was recorded during the hour; 1= AST was not recorded during the hour	EDOC	A measure of whether aspartate aminotransferase (AST)was recorded during the hour or not. Aspartate levels check for liver damage.
edoc	x		m_bicarb		Dichotomous	Missingness indicator. 0= BICARB was recorded during the hour 1= BICARB was not recorded during the hour	EDOC	A measure of whether bicarbonate level was recorded during the hour or not. The latest value for the blood urea nitrogen (BUN). A common blood test, the blood urea nitrogen (BUN) test reveals important information about how well your kidneys and liver are working. A BUN test measures the amount of urea nitrogen that's in your blood.
edoc	x		m_bili		Dichotomous	Missingness indicator. 0= BILI was recorded during the hour 1= BILI was not recorded during the hour	EDOC	A measure of whether bilirubin level was recorded during the hour or not. Bilirubin is formed by the breakdown of red blood cells in the body. The liver helps to excrete it. High levels of bilirubin can lead to jaundice.
edoc	x		m_bpdia		Dichotomous	Missingness indicator. 0= BPDIA was recorded during the hour 1= BPDIA was not recorded during the hour	EDOC	A measure of whether diasystolic blood pressure was recorded during the hour or not. Diasytolic blood pressure relates to the phase of the heartbeat when the heart muscle relaxes and allows the chambers to fill with blood.
edoc	x		m_bpsys		Dichotomous	Missingness indicator. 0= BPSYS was recorded during the hour 1= BPSYS was not recorded during the hour	EDOC	A measure of whether systolic blood pressure was recorded during the hour or not. Systolic blood pressure relates to the phase of the heartbeat when the heart muscle contracts and pumps blood from the chambers into the arteries.
edoc	x		m_bun		Dichotomous	Missingness indicator. 0= BUN was recorded during the hour 1= BUN was not recorded during the hour	EDOC	A measure of whether blood urea nitrogen (BUN) level was recorded during the hour or not. The latest value for the blood urea nitrogen (BUN). A common blood test, the blood urea nitrogen (BUN) test reveals important information about how well your kidneys and liver are working. A BUN test measures the amount of urea nitrogen that's in your blood.
edoc	x		m_buncreat		Dichotomous	Missingness indicator. 0= BUNCREAT was recorded during the hour 1= BUNCREAT was not recorded during the hour	EDOC	A measure of whether BUN/creatinine level was recorded during the hour or not. This is the ratio of two serum laboratory values, the blood urea nitrogen (BUN) (mg/dL) and serum creatinine (Cr) (mg/dL), sometimes referred to as urea.
edoc	x		m_creat		Dichotomous	Missingness indicator. 0= CREAT was recorded during the hour 1= CREAT was not recorded during the hour	EDOC	A measure of whether creatinine level was recorded during the hour or not. The latest value for creatinine. A creatinine blood test measures the level of creatinine in the blood. Creatinine is a waste product that forms when creatine, which is found in your muscle, breaks down. Creatinine levels in the blood provides information about how well your kidneys are working.
edoc	x		m_dilation		Dichotomous	Missingness indicator. 0= Dilation was recorded during the hour; 1= Dilation was not recorded during the hour	EDOC	A measure of whether cervical dilation was recorded during the hour or not. Cervical dilation is a measurement of the opening of the cervix, the entrance to the uterus, during childbirth, miscarriage, induced abortion, or gynecological surgery.
edoc	x		m_glucose		Dichotomous	Missingness indicator. 0= GLUCOSE was recorded during the hour 1= GLUCOSE was not recorded during the hour	EDOC	A measure of whether glucose level was recorded during the hour or not. A blood glucose test is a blood test that screens for diabetes by measuring the level of glucose (sugar) in a person’s blood. Normal blood glucose level (while fasting) range within 70 to 99 mg/dL (3.9 to 5.5 mmol/L). Higher ranges could indicate pre-diabetes or diabetes.
edoc	x		m_hemat		Dichotomous	Missingness indicator. 0= HEMAT was recorded during the hour 1= HEMAT was not recorded during the hour	EDOC	A measure of whether hematocrit level was recorded during the hour or not. Hematocrit measures the proportion of red blood cells in your blood. Red blood cells carry oxygen throughout your body. Having too few or too many red blood cells can be a sign of certain diseases.
edoc	x		m_hrtrt		Dichotomous	Missingness indicator. 0= HR was recorded during the hour 1= HR was not recorded during the hour	EDOC	A measure of whether heart rate was recorded during the hour or not.
edoc	x		m_lact		Dichotomous	Missingness indicator. 0= LACT was recorded during the hour 1= LACT was not recorded during the hour	EDOC	A measure of whether lactate level was recorded during the hour or not, measuring substances produced by cells as the body turns food into energy (cell metabolism). Depending on pH, it is sometimes present in the form of lactic acid.
edoc	x		m_ldh		Dichotomous	Missingness indicator. 0= LDH was recorded during the hour; 1= LDH was not recorded during the hour	EDOC	A measure of whether Lactate dehydrogenase (LD or LDH) was recorded during the hour or not.
edoc	x		m_mag		Dichotomous	Missingness indicator. 0= Magnesium was recorded during the hour 1= Magnesium was not recorded during the hour	EDOC	A measure of whether magnesium was recorded during the hour or not. Magnesium helps regulate blood pressure and your heartbeat.
edoc	x		m_neuro		Dichotomous	Missingness indicator. 0= NEURO was recorded during the hour 1= NEURO was not recorded during the hour	EDOC	A measure of neurological status during the hour or not usually based on the most recent nursing neurological assessment, from normal to extremely abnormal on a scale from one to four, see neuro.
edoc	x		m_o2sat		Dichotomous	Missingness indicator. 0= O2SAT was recorded during the hour 1= O2SAT was not recorded during the hour	EDOC	A measure of whether oxygen saturation was recorded during the hour or not, usually measured using pulse oximetry for blood oxygen levels.
edoc	x		m_paco2		Dichotomous	Missingness indicator. 0= PACO2 was recorded during the hour 1= PACO2 was not recorded during the hour	EDOC	A measure of whether partial pressure of carbon dioxide (PaCO2) levels were recorded during the hour or not.
edoc	x		m_pao2		Dichotomous	Missingness indicator. 0= PAO2 was recorded during the hour 1= PAO2 was not recorded during the hour	EDOC	A measure of whether partial pressure of oxygen (PaO2) levels were recorded during the hour or not. This measure reflects the amount of oxygen gas dissolved in the blood.
edoc	x		m_ph		Dichotomous	Missingness indicator. 0= PH was recorded during the hour 1= PH was not recorded during the hour	EDOC	A measure of pH level or arterial pH during the hour or not. Arterial blood pH indicates the amount of hydrogen ions in blood. A pH of less than 7.0 is called acidic, and a pH greater than 7.0 is called basic, or alkaline. A lower blood pH may indicate that your blood is more acidic and has higher carbon dioxide levels.
edoc	x		m_plt_ct		Dichotomous	Missingness indicator. 0= Platelet count was recorded during the hour 1= Platelet count was not recorded during the hour	EDOC	A measure of whether platelet count was recorded during the hour or not. This test measures the average number of platelets in the blood. Platelets help the blood heal wounds and prevent excessive bleeding.
edoc	x		m_pml		Dichotomous	Missingness indicator. 0= Poor Man’s Lactate (PML) was recorded during the hour 1= Poor Man’s Lactate (PML) was not recorded during the hour	EDOC	Poor Man’s Lactate (PML) uses latest anion gap divided by latest bicarbonate value, measured during the hour or not.
edoc	x		m_prelaps		Dichotomous	Missingness indicator. 0= Prelaps score was recorded during the hour 1= Prelaps score was not recorded during the hour	EDOC	PreLaps is equivalent to the latest OB24 LAPS2 score recorded - within the last hour or not.
edoc	x		m_resp		Dichotomous	Missingness indicator. 0= RESP was recorded during the hour 1= RESP was not recorded during the hour	EDOC	A measure of whether respiration measurement was recorded during the hour or not, usually breaths a person takes per minute.
edoc	x		m_shock		Dichotomous	Missingness indicator. 0= SHOCK was recorded during the hour 1= SHOCK was not recorded during the hour	EDOC	A measure of whether shock measurement was recorded during the hour or not. Clinical shock in this case is measured by dividing the highest heart rate (HR) by lowest systolic blood pressure (BP).
edoc	x		m_sodium		Dichotomous	Missingness indicator. 0= SODIUM was recorded during the hour 1= SODIUM was not recorded during the hour	EDOC	A measure of whether sodium level was recorded during the hour or not. Sodium is an essential electrolyte that helps maintain the balance of water in and around your cells. It’s important for proper muscle and nerve function. It also helps maintain stable blood pressure levels. Insufficient sodium in your blood is also known as hyponatremia.
edoc	x		m_station		Dichotomous	Missingness indicator. 0= Station was recorded during the hour; 1= Station was not recorded during the hour	EDOC	A measure of whether fetal station was recording during the hour or not. Fetal station is a measurement of how far the baby has descended in the pelvis.
edoc	x		m_temp		Dichotomous	Missingness indicator. 0= Temp was recorded during the hour 1= Temp was not recorded during the hour	EDOC	A measure of whether temperature was recorded during the hour or not.
edoc	x		m_trop		Dichotomous	Missingness indicator, 0= TROP was recorded during the hour, 1= TROP was not recorded during the hour	EDOC	A measure of whether troponin levels were recorded during the hour or not. This measures the levels of troponin T or troponin I proteins in the blood.
edoc	x		m_uric		Dichotomous	Missingness indicator. 0= Uric acid was recorded during the hour 1= Uric acid was not recorded during the hour	EDOC	A measure of whether uric acid was recorded during the hour or not. Tests for uric acid determine how much uric acid is present in your blood. The test can help determine how well your body produces and removes uric acid.
edoc	x		m_wbc		Dichotomous	Missingness indicator. 0= WBC was recorded during the hour 1= WBC was not recorded during the hour	EDOC	A measure of whether white blood cells (WBC) were recorded during the hour or not. White blood cells (WBC) is a measure of the number of white blood cells in your body.
edoc	x		mag	mg/dL	Numeric	The latest value for serum magnesium	EDOC	The latest value for serum magnesium which helps regulate blood pressure and your heartbeat.
edoc	x		neuro	1= normal (points assigned 0), 2=ambiguous (16), 3=abnormal (21), 4=extremely abnormal (36)	Categorical	Latest neuro status from nursing flowsheets. 1= normal (points assigned 0), 2=ambiguous (16), 3=abnormal (21), 4=extremely abnormal (36).	EDOC	Measure of most recent nursing neurological assessment, from normal to extremely abnormal on a scale from one to four
edoc	x		o2sat	%	Numeric	Lowest pulse oximetry reading in the hour	EDOC	Lowest pulse oximetry or related reading in the hour, which measures blood oxygen levels.
edoc	x		outcome		Dichotomous	0= Any one or more of the EDOC adverse outcomes did not occur this hour; 1= Any one of the EDOC adverse outcomes did occur at this hour	EDOC	Indicates whether any of the specified adverse outcomes occurred in the specified hour.
edoc	x		paco2	mm Hg	Numeric	The latest value for PaCO2	EDOC	A high partial pressure of carbon dioxide (PaCO2) indicates hypo- or underventilation (respiratory acidosis), and a low PaCO2 indicates hyper- or overventilation (respiratory alkalosis). Partial pressure of carbon dioxide (Pa co2) in the arterial blood is usually expressed in millimeters of mercury (mm Hg).
edoc	x		pao2	mm Hg	Numeric	The latest value for PaO2	EDOC	The latest value for PaO2, (partial pressure of oxygen) reflects the amount of oxygen gas dissolved in the blood which measures the effectiveness of the lungs in pulling oxygen into the blood stream from the atmosphere. Elevated pO2 levels are associated with: Increased oxygen levels in the inhaled air
edoc	x		ph	mol/L	Numeric	The latest value for arterial pH	EDOC	The latest value for arterial pH. Arterial blood pH indicates the amount of hydrogen ions in blood. pH = -log[H+] where log is the base 10 logarithm and [H+] is the hydrogen ion concentration in moles per liter .
edoc	x		plt_ct	gm/dL	Numeric	The latest value for platelet count	EDOC	The latest value for platelet count which measures the average number of platelets in the blood. Platelets help the blood heal wounds and prevent excessive bleeding.
edoc	x		pml		Numeric	Poor Man’s Lactate (PML) – use latest value (latest ANIONGAP/latest BICARB)	EDOC	Poor Man’s Lactate (PML) uses latest anion gap divided by latest bicarbonate value.
edoc	x	FK	pregnancy_guid		Character		Generate	Unique identifier for the pregnancy episode
edoc	x		prelaps		Numeric	PreLaps – use value from latest OB24 LAPS2 score	EDOC	The value of the latest laps2_ob24 score.
edoc	x		rbctrnsf		Dichotomous	0 = the first unit of blood was not given at this hour; 1 = the first unit of blood was given at this hour	EDOC	Indicates whether or not the first unit of blood was given at this hour.
edoc	x		resp	breaths per minute	Numeric	Highest resp rate in the hour	EDOC	Highest respiration level in the hour, usually breaths a person takes per minute
edoc	x		rom		Categorical	Rupture of membranes Status: 0 = Rupture of membranes did not occur in this hour; 1 = Rupture of membranes did occur in this hour; 2 = Rupture of membranes occurred prior to this hour	EDOC	This indicates when the rupture of the placental membrane occurred (ROM) - whether in this hour specified, or not, or prior. The acronym ROM stands for Rupture of Membranes.
edoc	x		shock	highest HR divided by lowest systolic BP	Numeric	Shock index: highest HR divided by lowest systolic BP, within the hour	EDOC	This is a measure of shock, dividing the highest heart rate (HR) by lowest systolic blood pressure (BP), within the hour
edoc	x		sodium	mEq/L	Numeric	The latest value for sodium	EDOC	The latest lab measure value for blood sodium level. Sodium is an essential electrolyte that helps maintain the balance of water in and around your cells.
edoc	x		station		Character	The latest value for fetal station. Can be missing. Range from -5 to +5 including 0	EDOC	The latest value for fetal station which is a measurement of how far the baby has descended in the pelvis.
edoc	x		temp		Numeric	Highest temp in the hour	EDOC	Highest temperature in the hour
edoc	x		trop		Numeric	The latest value for troponin I	EDOC	The latest value for troponin which measures the levels of troponin T or troponin I proteins in the blood. These proteins are released when the heart muscle has been damaged, such as occurs with a heart attack. The more damage there is to the heart, the greater the amount of troponin T and I there will be in the blood.
edoc	x		uric		Numeric	The latest value for uric acid	EDOC	The latest value for uric acid which determines how much uric acid is present in your blood. The test can help determine how well your body produces and removes uric acid.
edoc	x		wbc		Numeric	The latest value for WBC	EDOC	The latest value measuring white blood cells (WBC) which measures the number of white blood cells in your body.
escore	x		escore_activity		Categorical	(0 normal; 1 decreased; 2 No actvity)	EMR	Escore spontaneous activity
escore	x		escore_consciousness		Categorical	(0 normal; 1 hyperalert; lethargic; 2 stupor or coma)	EMR	Escore level of consciousness
escore	x	PK	escore_guid		Character		Generate	Identification number assigned that serves as a unique identifier
escore	x		escore_heart_rate		Categorical	(0 normal; 1 bradycardiac; 2 variable)	EMR	Escore Heart rate
escore			Escore_missing		Numeric	1 (some score component is missing) 0 (no missing)	EMR
escore	x		escore_moro		Categorical	(0 Normal; 1 exaggerated, 1 incomplete, 2 absent)	EMR	Escore Moro reflex
escore	x		escore_note_age		Numeric	The infant’s age of the “note time” the escore was found; calulate based upon birth date/time and note date/time	EMR	Escore note age (hrs)
escore	x		escore_order		Numeric	Assign first escore found 1 and number sequentially additionally escore	EMR	Order of escore
escore	x		escore_posture		Categorical	(0 normal; 1 distal flexion/complete extension; 2 decerebrate)	EMR	Escore psoture
escore	x		escore_pupils		Categorical	(0 reactive, 1 constricted; 2 deviated/dilated/non-reactive)	EMR	Escore pupils
escore	x		escore_respirations		Categorical	(0 normal; 1 periodic; 2 apneic)	EMR	Escore respirations
escore	x		escore_seizure		Dichotomous	(0 No; 1 Yes)	EMR	Escore seizure activity
escore	x		escore_suck		Categorical	(0 normal; 1 weak; 2 absent)	EMR	Escore Suck
escore	x		escore_tone_extremity		Categorical	(0 normal; 1 hypertonic; 1 hypotonic; 2 flaccid)	EMR	Escore extremity tone
escore	x		escore_tone_truncal		Categorical	0 normal; 1 hypertonic; 1 hypotonic)	EMR	Escore truncal tone
escore	x		escore_total		Numeric	0 - 20	EMR	Total Escore
escore			escore_total_notes				EMR
escore	x	FK	infant_guid		Character	Crosswalk between infant mrn and infant identifier	Generate	Identification number assigned that serves as a unique identifier
escore			NumMissing		Numeric	Number of missing components in Escore while escore_missing=1	EMR	(0-9)
infant	x		seizure_medication		Dichotomous	(0 No; 1 Yes)	Clarity	Phenobarbital, Keppra, or Fosphenytoin in the first 72 hours of life
infant	x		mri_ct		Categorical	(0 - No MRI/CT; 1 - MRI/CT in KPNC; 2 - MRI in OSH)	Clarity	Brain MRI/MRA or Head CT during infant’s initial hospitalization
infant	x		mri_hie		Categorical	(0 - No MRI/CT; 1 - MRI/CT not reviewed; 2 - MRI reviewed, no HIE; 3 - MRI reviewed, HIE)	EMR	Based on UCSF chart review
infant	x		apgar_1		Numeric	0-10	IC	A measure of the physical condition of a newborn infant. It is obtained by adding points (2, 1, or 0) for heart rate, respiratory effort, muscle tone, response to stimulation, and skin coloration; a score of ten represents the best possible condition. Score assigned at one minute after delivery.
infant	x		apgar_10		Numeric	0-10	IC	A measure of the physical condition of a newborn infant. It is obtained by adding points (2, 1, or 0) for heart rate, respiratory effort, muscle tone, response to stimulation, and skin coloration; a score of ten represents the best possible condition. Score assigned at ten minute after delivery. This score is less common, and most will not have values.
infant	x		apgar_5		Numeric	0-10	IC	A measure of the physical condition of a newborn infant. It is obtained by adding points (2, 1, or 0) for heart rate, respiratory effort, muscle tone, response to stimulation, and skin coloration; a score of ten represents the best possible condition. Score assigned at five minutes after delivery.
infant			birth_dt		Date		IC	Birthdate
infant	x		birth_time		Numeric	only positive values		Birth Time after delivery admission time
infant			birth_tm		Time		IC	Birth Time
infant	x		birth_wt		Numeric		IC	Birthweight in grams (g)
infant	x		birth_year		Numeric	2011-2019	generate	Birth year
infant	x		care_hours		Numeric		IC	The number of Hours in either Level 2 or Level 3 NICU care
infant	x		care_level		Categorical	0: Newborn Nursery 1: NICU 2/ Short NICU 3 2: NICU 3 3: Delivery Room Death	IC	Highest level of care of three levels available, or delivery room death.
infant	x		death_age		Numeric		generate	The age of infant at time of death by subtracting birth date/time from death date/time
infant			death_dt		Date		IC	The date of infant death
infant			death_tm		Time		IC	The time of infant death
infant			facility_id		Categorical	three letter code	IC	The designated facility where birth occurred in a three letter alphabetical form
infant	x		facility_level		Categorical	Level 1: no NICU of any type patients needing care beyond normal newborn transition and recovery will be transferred; Level 2: intermediate NICU. Patients who need Level 3 care (ex: very preterm, need ventilation or central line) are transferred out; Level 3: Full service perinatal care, all acuity.	IC	Level of care based on acuity for internal KP use.
infant	x		fenton_percentile_wt		Numeric		IC	Baby's weight percentile based on age. The percentile shows how infant's weight compares to other infants. The percentile tells you what percentage of babies weigh less than.
infant			final_dc_dt		Date		IC	Date of Final Discharge from hospital
infant			final_dc_tm		Time		IC	Time of Final Discharge from hospital
infant	x		gestation_days		Numeric	0-6	IC	The number of days (0-6) between time of conception and birth. This number is in addition to gestational age in weeks.
infant	x		gestation_weeks		Numeric	20-44	IC	The number of weeks between time of conception and birth
infant	x		hfnc_cpap		Dichotomous	0: No 1: Yes	ANY Non-Invasive Ventilation	Whether any non-invasive ventilation provided
infant	x		hospital_guid		Character		Generate	Hospital GUID unique identifier
infant	x		infant_disposition		Categorical	0: Home 1: Death 2: Transfer OSH	IC	Final location or outcome of infant's delivery including home, death, or transfer to another hospital, also known as Outside Hospital (OSH)
infant	x	PK	infant_guid		Character		Generate	GUID assigned for each infant that serves as a unique identifier
infant	x		infant_hispanic		Dichotomous	0: No 1: Yes	IC	The infant's ethnic Latino or Hispanic heritage.
infant			infant_mrn		Numeric		IC	Medical Record Number assigned when baby is born
infant	x		infant_race		Categorical	1=Amer Indian/Eskimo 2=Asian/PAC(non-Hawaii) 3=Black 4=PAC(Hawaii) 5=White 6,9=Unknown 7=Other	IC	The infant's race based on suggested groupings or categories.
infant	x		infant_race_ethnicity		Categorical	1: Amer Indian/Eskimo 2: Asian/PAC(non-Hawaii) 3: Black 4: PAC(Hawaii) 5: White 6,9: Unknown 7: Other 8: Hispanic	IC	The infant's race and ethnic Latino or Hispanic heritage.
infant	x		liveborn_outcome		Categorical	0: Non-resuscitated death 1: Delivery Room Death 2: Inpatient Death 3: Survived to discharge home 4: Alive at transfer	POD Liveborn Outcomes Table (ME version of this variable)	Liveborn infant final disposition after final discharge
infant	x		los_days		Numeric		IC	Infant Length of Stay (LOS) in days when you subtract the date of discharge from the date of admission
infant	x		los_hours		Numeric		IC	Infant Length of Stay (LOS) in hours when you subtract the date and time of discharge from the date and time of admission
infant	x		male		Dichotomous	0: No 1: Yes	generate	Gender assignment based on clinical features at the time of birth
infant	x	FK	pregnancy_guid		Character		Generate	Unique identifier for the pregnancy episode
infant	x		ventilation		Dichotomous	0: No 1: Yes	ANY Mechanical Ventilation	Whether any mechanical ventilation provided
infant_exclusions	x		exclusion_reason		Character			Reason for exclusion
infant_exclusions	x		infant_guid		Character			Unique identifier for each row in the infant_exclusions table
infantlab	x	FK	infant_guid		Character		LURS/VDW	Unique identifier for each infant
infantlab	x	PK	infantlab_guid		Character		LURS/VDW	Unique identifier for every lab
infantlab	x		lab_age		Numeric	In hours	Generate	Time after birth (in hours) that lab was obtained (generated from birth_dttm and lab collection_dttm)
infantlab	x		lab_order		Numeric	1=If only one lab ordered 1,2,3=e.g. If three lactates ordered, lab_order assigned sequentially	LURS/VDW	Value for the order of a specific lab_type if multiple orders of that lab for a specific infant
infantlab	x		lab_result		Numeric		LURS/VDW
infantlab	x		lab_type	See Specifications	Categorical	ALT (U/L) (10-40 normal; abnormal usually in 100s, rarely 1000s) AST (U/L) (10-40 normal; abnormal usually in 100s, rarely 1000s) INR (Ratio) (0.8-1.2 normal, abnormal 1.2-5) Lactate (mmol/L) (0-3 normal, 3-30 abnormal) PT (seconds) (8-12 normal, abnormal 12-60) sCR (mg/dL) (0.2-1 normal, abnormal 1-5 HCT_BG, HCT_CBC, HCT_spun (%) AMM (Ammonia), unit = umol/L	LURS/VDW	Type of blood laboratory test, within first five (5) days (120 hours of life): Alanine Aminotransferase (ALT), Aspartate Aminotransferase (AST), International Normalized Ratio (INR), Lactate /Lactic Acid (Not lactate dehydrogenase (LDH)), Prothrombin Time (PT), Creatinine (serum) (sCR) (Not creatine kinase (CK or CPK). Hematocrit.
maternal	x		maternal_ethnicity	Y/N	dichotomous	Y/N	VDW/POD	Indicator whether mother is of Hispanic ethnicity based on self-reported and non-self reported sources.
maternal	x	PK	maternal_guid		Character		Generate	Unique identifier for each woman in the cohort
maternal	x		maternal_race		Categorical	WH – White BA – Black AS – Asian AP – Asian/Pacific Islander (not available in recent data, currently be mapped into Asian) IN – Native American HP– Islander MU – Multiracial UN– Unknown/Other	VDW/POD	Mother's race from most recent self-reported and non-self reported sources.
maternal	x		maternal_race_ethnicity		Categorical	ASIAN/PI BLACK HISPANIC ISLANDER MULTIRACIAL NATIVE AMERICAN UNKNOWN/MISSING WHITE	VDW/POD	Single race/ethnicity value with a category for Hispanic. If race categoriy sources indicates any race value with Hispanic, race/ethnicity set to "Hispanic" regardless of other values.
maternal_diagnosis	x	FK	maternal_diagnosis_code		Numeric	100-132	POD	Numeric code corresponding to diagnoses in the maternal_diagnosis_lookup table
maternal_diagnosis	x	PK	maternal_diagnosis_guid		Character		Generate	Unique identifier for each row in the maternal diagnosis table
maternal_diagnosis	x	FK	pregnancy_guid		Character		Generate	Unique identifier for each pregnancy in the cohort
maternal_diagnosis_lookup	x		maternal_diagnosis		Character	Eclampsia Embolism Preeclampsia_delivery Placental_abruption Laceration Cord_prolapse Hemorrhagic_condition Shoulder_dystocia Gestational_diabetes Gestational_diabetes_strict_criteria Gestational_hypertension Pregnancy_depression_ICD Cervical_incompetency Pregnancy_depression_PHQ9 Preeclampsia_pregnancy Chronic_hypertension Diabetes_mellitus_type_2 Chronic_depression Sickle_cell_disease Placenta_…	EDOC/POD	Maternal diagnosis. See tab "Maternal diagnosis defined" for definition of each diagnosis.
maternal_diagnosis_lookup	x	PK	maternal_diagnosis_code		Numeric	100-132	POD	Numeric code corresponding to diagnoses in the maternal_diagnosis_lookup table
maternal_diagnosis_lookup	x	PK	maternal_diagnosis_lookup_guid		Character		Generate	Unique identifier for each row in the maternal diagnosis lookup table
maternal_diagnosis_timing	x		diagnosis_timing		Numeric	0-1315.02	POD	Timing of diagnosis relative to admission
maternal_diagnosis_timing	x	FK	maternal_diagnosis_code		Numeric	100-132	POD	Numeric code corresponding to diagnoses in the maternal_diagnosis_lookup table
maternal_diagnosis_timing	x	PK	maternal_diagnosis_timing_guid		Character		Generate	Unique identifier for each row in the maternal diagnosis timing table
maternal_diagnosis_timing	x	FK	pregnancy_guid		Character		Generate	Unique identifier for each pregnancy in the cohort
nmds	x		congenital_anomaly		Dichotomous	0=No, 1=Yes	NMDS (National Minimum Data Set)	Any Congenital Anomaly Present
nmds	x		cooling_method		Categorical	0=None/Missing, 1=Passive, 2=Active/Whole body (select highest if multiple values from different stays)	NMDS (National Minimum Data Set)	Method of Cooling
nmds	x		hie_severity_nmds		Categorical	0=None, 1=Mild, 2=Moderate, 3=Severe, only assigned to infants 36wks	NMDS (National Minimum Data Set)	CPQCC severity of HIE
nmds	x	FK	infant_guid		Character		Generate	Unique identifier for each infant
nmds	x		ivh_pvh_grade			0-4; missing if no imaging done in first 28 days (has values 0-9, treat 9 as missing)	NMDS (National Minimum Data Set)	Highest Grade of IVH/PVH
nmds	x		neural_imaging		Dichotomous	0=No, 1=Yes	NMDS (National Minimum Data Set)	Cranial US or CT or MRI done on this stay or any prior stays
nmds	x	PK	nmds_guid		Character		Generate	Unique identifier for each row in the nmds table
nmds	x		resuscitation_any		Dichotomous	0=No, 1=Yes	NMDS (National Minimum Data Set)	NMDS any delivery room resuscitation
nmds	x		resuscitation_compressions		Dichotomous	0=No, 1=Yes	NMDS (National Minimum Data Set)	NMDS delivery room chest compressions
nmds	x		resuscitation_CPAP		Dichotomous	0=No, 1=Yes	NMDS (National Minimum Data Set)	NMDS delivery room CPAP
nmds	x		resuscitation_epinepherine		Dichotomous	0=No, 1=Yes	NMDS (National Minimum Data Set)	NDMS delivery room epinephrine
nmds	x		resuscitation_intubation		Dichotomous	0=No, 1=Yes	NMDS (National Minimum Data Set)	NMDS delivery room intubation
nmds	x		resuscitation_oxygen		Dichotomous	0=No, 1=Yes	NMDS (National Minimum Data Set)	NMDS delivery room oxygen
nmds	x		resuscitation_PPV		Dichotomous	0=No, 1=Yes	NMDS (National Minimum Data Set)	NMDS delivery room positive pressure ventilation (DRR: Bag/Mask)
nmds	x		seizure_nmds		Dichotomous	0=No, 1=Yes	NMDS (National Minimum Data Set)	CPQCC (aEEG or Clinical): Yes if there is compelling clinical evidence of seizures, or of focal or multifocal clonic or tonic seizures. Also select Yes if there is EEG evidence of seizures regardless of clinical status (CPQCC, NICU 2020, page 95).
nmds	x		stroke		Dichotomous	0=No, 1=Yes	NMDS (National Minimum Data Set)	Other Hemorrhage: Stroke
nmds	x		therapeutic_hypothermia		Dichotomous	0=No, 1=Yes	NMDS (National Minimum Data Set)	Received therapeutic hypothermia (Use of Hypothermic Therapy / Cooling (add.2010))
pregnancy	x		fetal_number		Numeric		POD	Number of fetuses in the current pregnancy
pregnancy	x		gravidity		Numeric		POD	Woman's gravidity at pregnancy onset
pregnancy	x		insurance		Categorical	1=Medicare or Medicaid 2=Commerical 3=Private 4=Self Funded 5=State Subsidized 6=Other	POD	The insurance payor at the time of pregnancy outcome. If no insurance payor is identified at the time of pregnancy outcome, then the most recent insurance payor during time period of 12 weeks prior to pregnancy onset up to 14 days after pregnancy outcome is selected.
pregnancy	x		liveborn_number		Numeric		POD	The number of fetuses in current pregnancy that resulted in Liveborn outcome.
pregnancy			ma_mrn		numeric		POD	KPNC generated unique identifier of mother via medical record number
pregnancy	x		maternal_age		Numeric		POD	Maternal age in years at pregnancy onset
pregnancy	x	FK	maternal_guid		Character		Generate	Unique identifier for each woman in the cohort
pregnancy	x		parity		Numeric		POD	Woman's parity at pregnancy onset
pregnancy	x		preg_onset_dt		Date		POD	Date of pregnancy start determined from gestational age at outcome, estimated date of delivery, or last menstrual period.
pregnancy	x		preg_outcome_dt		Date		POD	Date when pregnancy outcome occurred and pregnancy ended.
pregnancy	x	PK	pregnancy_guid		Character		Generate	Unique identifier for each pregnancy in the cohort
pregnancy	x		prepregnancy_bmi		Numeric		POD	Body mass index calculated using pre-pregnancy weight and pre-pregnancy height.
pregnancy	x		prepregnancy_cops2		Numeric	comorbidity score	POD	Comorbidity Point Score is a composite score measuring a person's comorbidity burden based on diagnoses in previous 12 months. The most recent COPS2 score calculated in the month prior to pregnancy onset is selected.
pregnancy	x		prepregnancy_wt		Numeric		POD	Weight in kilograms based on last measured weight within 12 months prior to and closest to pregnancy onset date, self-report weight, or first measured weight after pregnancy onset date up to 10 weeks gestation.
pregnancy	x		stillborn_number_alive		Numeric		POD	The number of fetuses in current pregnancy that resulted in a Stillborn that was alive at delivery admission outcome.
pregnancy	x		stillborn_number_demise		Numeric		POD	The number of fetuses in current pregnancy that resulted in a Stillborn that was demised at delivery admission outcome.
anaesthesia*	In process	FK	pregnancy_guid		Character
anaesthesia*	In process	FK	infant_guid		Character
anaesthesia*	In process	FK	hospital_guid		Character
anaesthesia*	In process		general_ana		Dichotomous	(0/1)	Clarity	A temporary loss of feeling and a complete loss of awareness that feels like a very deep sleep. It is caused by special drugs or other substances called anesthetics. General anesthesia keeps patients from feeling pain during surgery or other procedures.
anaesthesia*	In process		spinal_ana		Dichotomous	(0/1)	Clarity	Interruption of conduction of nerve impulses by the injection of an anesthetic into the spinal canal that reduces sensitivity to pain without loss of consciousness.
anaesthesia*	In process		epidural_ana		Dichotomous	(0/1)	Clarity	An injection of a local anesthetic into the space outside the dura mater of the spinal cord in the lower back region to produce loss of sensation especially in the abdomen or pelvic region.
anaesthesia*	In process		sched_cd		Dichotomous	(0/1)	Clarity	Scheduled caesarean section
resuscitation	x		hc_resuscitation_any		Dichotomous	(0/1)	Clarity/Health Connect	Any resuscitative measures beyond warm/dry/stimulation, Chest compressions, Positive pressure ventilation (PPV), Epinephrine, Intubation, CPAP, Oxygen							Lucidchart
resuscitation	x		hc_resuscitation_compressions		Dichotomous	(0/1)	Clarity/Health Connect	Health Connect Resuscitation Chest Compressions: Chest Compressions can be indicated by any of the following, Chest Compressions
resuscitation	x		hc_resuscitation_CPAP		Dichotomous	(0/1)	Clarity/Health Connect	Health Connect Resuscitation CPAP
resuscitation	x		hc_resuscitation_intubation		Dichotomous	(0/1)	Clarity/Health Connect	Health Connect Resuscitation Intubation
resuscitation	x		hc_resuscitation_oxygen		Dichotomous	(0/1)	Clarity/Health Connect	Health Connect Resuscitation Oxygen: Oxygen can be indicated by any of the following, Blended oxygen, Oxygen blow by
resuscitation	x		hc_resuscitation_PPV		Dichotomous	(0/1)	Clarity/Health Connect	Health Connect Resuscitation Positive Pressure Ventilation: Positive pressure ventilation can be indicated by any of the following: MASK/BAG, T-PIECE, Positive pressure ventilation
resuscitation	x	FK	infant_guid		Character		Generate	Unique identifier for each infant
resuscitation	x	PK	resuscitation_guid		Character		Generate	Unique identifier for each row in the resuscitation table
rx_clarity	x		Clar_brand		Character		clarity	Name of medication
rx_clarity	x		Clar_generic		Character		clarity	The generic, non-proprietary name for this medication
rx_clarity	x	PK	clar_med_id			Clarity medication look-up identifier	VDW	Clarity medication look-up identifier
rx_clarity	x		Clar_pharm_class		Character		clarity	Pharmaceutical class roll-up
rx_clarity	x		Clar_pharm_subclass		Character		clarity	Pharmaceutical subclass roll-up
rx_clarity	x		Clar_strength		Character		clarity	The strength of this NDC version of the drug
rx_clarity	x		Clar_thera_class		Character		clarity	Therapeutic class roll-up
rx_clarity	x	PK	rx_clarity_guid		Character		Generate	Unique identifier for each row in the rx_clarity table
rx_inpatient	x	FK	clar_med_id
rx_inpatient	x		dose		Numeric	The dose value of the administration	VDW	The dose value of the administration
rx_inpatient	x		dose_unit		Character	The unit category number associated with the dose of the administration	VDW	The unit category number associated with the dose of the administration
rx_inpatient	x		infusion		Dichotomous	Indicator 0/1 to identify infusions. Infusions identified via infusion-related mar actions.	VDW	Indicator 0/1 to identify infusions. Infusions identified via infusion-related mar actions.
rx_inpatient	x		infusion rate_unit		Character	The unit category number associated with the infusion rate of the administration.	VDW	The unit category number associated with the infusion rate of the administration.
rx_inpatient	x		infusion_rate			Rate of infusion	VDW	Rate of infusion
rx_inpatient	x		mar_action		Character	The MAR action category number associated with this administration.	VDW	The MAR action category number associated with this administration.
rx_inpatient	x	FK	ndc		Character	11 digit number	VDW	The identifier of a drug (or pharmacy product). If available, this should be the National Drug Code in the HIPAA/CMS/NCPDP standard 5-4-2 configuration without dashes. If a true NDC is not available, a locally defined unique identifier with up to 11 characters can be used
rx_inpatient	x		order_med_id		Numeric	The unique ID of the medication order	VDW	The unique ID of the medication order
rx_inpatient	x	FK	pregnancy_guid		Character	Unique pregnancy identifier	Generate	Unique identifier for each pregnancy in the cohort
rx_inpatient	x		route		Character	The route category number associated with this administration.	VDW	The route category number associated with this administration.
rx_inpatient	x	PK	rx_inpatient_guid		Character		Generate	Unique identifier for each row in the rx_inpatient table
rx_inpatient	x		taken_time		Numeric	The user-specified time the action took place	VDW	Timing of administration relative to birth time
rx_ndc	x		kp_thera_class		Character		ndc	KP medication classification. From everNDC table – KP medication roll-up
rx_ndc	x	PK	ndc		Character		ndc	The identifier of a drug (or pharmacy product). If available, this should be the National Drug Code in the HIPAA/CMS/NCPDP standard 5-4-2 configuration without dashes. If a true NDC is not available, a locally defined unique identifier with up to 11 characters can be used
rx_ndc	x		ndc_ahfs1		Character		ndc	The American Society of Health-System Pharmacists drug classification code. If code is in the 6 digit format, pad with two zeros at the end of the code. Store up to seven different AHFS codes across these variables
rx_ndc	x		ndc_brand		Character		ndc	The brand name of the drug in all upper case with form, strength, and other labels expunged
rx_ndc	x		ndc_generic		Character		ndc	The generic name of the drug in all upper case with form, strength, and other labels expunged
rx_ndc	x		ndc_strength		Character		ndc	The drug strength as reported in source data without standardization or cleaning except for storing values in all upper case
rx_ndc	x	PK	rx_ndc_guid		Character		Generate	Unique identifier for each row in the rx_ndc table
rx_outpatient	x	FK	clar_med_id		Numeric		VDW	Clarity medication look-up identifier
rx_outpatient	x	FK	ndc		Character		VDW	The identifier of a drug (or pharmacy product). If available, this should be the National Drug Code in the HIPAA/CMS/NCPDP standard 5-4-2 configuration without dashes. If a true NDC is not available, a locally defined unique identifier with up to 11 characters can be used
rx_outpatient	x	FK	pregnancy_guid		Character		Generate	Unique identifier for each pregnancy in the cohort
rx_outpatient	x		rx_amount		Numeric		VDW	Number of units (e.g. pills, tablets) dispensed
rx_outpatient	x	PK	rx_outpatient_guid		Character		Generate	Unique identifier for each row in the rx_outpatient table
rx_outpatient	x		rx_supplied		Numeric		VDW	Number of days of medication supplied
rx_outpatient	x		rx_time		Numeric		VDW	Days after pregnancy onset that the medication was
studygroup	x	PK	infant_guid		Character		Generate	Unique infant identifier
studygroup			fetal_acidosis			0= No cord gas; 1= Cord gas, no acidosis; 2= Cord gas, acidosis
studygroup	x		pregnancy_guid		Character		Generate	Unique pregnancy identifier
studygroup	x	FK	studygroup_guid		Character		Generate	Unique study group identifier
studygroup_lookup	x		studygroup		Character	ACIDOSIS, NO HIE DEATH < 6 DISTANT HIE EXCLUDE HEALTHY, NO ACIDOSIS HEALTHY, NO BG HIE INTERVENTION, NO ACIDOSIS INTERVENTION, NO BG	Generate	See study documentation for definitions/definitions are not final (as of 4/8/2021)
studygroup_lookup	x	PK	studygroup_guid		Character		Generate	Unique study group identifier
trace_duration	x		duration	Hours	Numeric			Time elapsed in hours between minimum trace timestamp and maximum trace timestamp
trace_duration	x		offset_birthtime	Hours	Numeric			Time in hours from maximum trace timestamp to infant birth time. Negative values indicate birth time is prior to maximum timestamp. Positive values indicate birth time follows maximum timestamp.
trace_duration	x		offset_maternaladmit	Hours	Numeric			Time in hours from maximum trace timestamp to maternal admit time. Negative values indicate maternal admit is prior to maximum timestamp. Positive values indicate maternal admit follows maximum timestamp (rare for traces that are successfully matched).
trace_duration	x		preg_guid		Character		Generate	Equivalent to pregnancy_guid
trace_duration	x		trace_guid		Character		Generate	Unique trace identifier
trace_status_nophi	x		batch	Batch	Number			Batch number trace file was processed in
trace_status_nophi	x		infant_guid		Character		Generate	Equivalent to infant_guid
trace_status_nophi	x		maternal_guid		Character		Generate	Unique identifier for each woman in the cohort
trace_status_nophi	x		preg_guid		Character		Generate	Equivalent to pregnancy_guid
trace_status_nophi	x		state_dt		Date/Time			Date trace file was processed
trace_status_nophi	x		trace_guid		Character			Unique trace identifier
trace_status_nophi	x		trace_state		Date/Time	missing – see substates multinfant, noinfant, nomatmrn, nopreg, notincohort, notracedata nodata – see substates otherdata, preclip outside – see substates posttudy, prestudy successful – see substate successful		EFM trace in date/time format.
trace_status_nophi	x		trace_substate		Character	multinfant – pregnancy has multiple infants, trace not further processed; noinfant – pregnancy associated with stillborn infant, currently set aside; nomatmrn – maternal mrn from crosswalk not valid (e.g. “PT_IN_OR”); nopreg – maternal MRN is in cohort, but pregnancy is not; notincohort – maternal MRN is not in cohort; notracedata – trace file is empty; otherdata – other rare/ fatal processing er…		EFM trace by category, see specifications-values.
uds	x	FK	pregnancy_guid		Character		Generate	Unique identifier for each pregnancy in the cohort
uds	x		uds_drug				POD
uds	x	PK	uds_guid		Character		Generate	Unique identifier for each row in the uds table
uds	x		uds_timing				POD
cerv_exam*	In process	FK	pregnancy_guid	One record per observation	Character			Cervical exam table (one record per observation)
cerv_exam*	In process	FK	infant_guid		Character
cerv_exam*	In process	FK	hospital_guid		Character
cerv_exam*	In process		recorded_time
cerv_exam*	In process		dilatation		Numeric	Clarity flowsheets where FLOWSHEET_ID='1214143'. Values should be 0-10.	Clarity	0-10 cm
cerv_exam*	In process		effacement		Numeric	Clarity flowsheets where FLOWSHEET_ID='1214144'. Values should be 0-100.	Clarity	0-100%
cerv_exam*	In process		station		Numeric	Clarity flowsheets where FLOWSHEET_ID='1214144'. Values should be -5 to 5.	Clarity	-5 to +5 cm (assume any values with (-) are positive)
cerv_exam*	In process		datedelta		Decimal
labor_times*	In process	FK	pregnancy_guid	One record per observation	Character
labor_times*	In process	FK	infant_guid		Character
labor_times*	In process	FK	hospital_guid		Character
labor_times*	In process		labor_hrs		Numeric	Clarity flowsheets where FLOWSHEET_ID='12118964'. Values are then added to truncated record_date	Clarity	Delivery minus (-) labor onset. Values should be negative
labor_times*	In process		second_stage_hrs		Numeric	Clarity flowsheets where FLOWSHEET_ID='12118966'. Values are then added to truncated record_date	Clarity	Delivery minus (-) stage. Values should be negative
labor_times*	In process		pushing_hrs		Numeric	Clarity flowsheets where FLOWSHEET_ID='12440878'. Values are then added to truncated record_date	Clarity	Delivery minus (-) pushing. Values should be negative
labor_times*	In process		labor_flag		Dichotomous	(0/1)	generated	Where 0<labor_onset_hours (time occurred after delivery) or more than one value. In such events-takes value closer to t0
labor_times*	In process		second_stage_flag		Dichotomous	(0/1)	generated	Where 0<second_stage_hours (time occurred after delivery) or more than one value. In such events-takes value closer to t0
labor_times*	In process		pushing_flag		Dichotomous	(0/1)	generated	Where 0<pushing_hour (time occurred after delivery) or more than one value. In such events-takes value closer to t0
*NOTE RE: cerv_exam, anaesthesia, labor_times tables per L. Gerstely 7/1/2022: non-PHI database in purple. The `cerv_exam` table has one extra column that is *not* in the earlyPHI schema (`datedelta`), and that is indicated in green. Thus, what you’re seeing below are the table definitions for the PHI-schema available to us (earlyPHI), with columns that are excluded in the non-PHI s schema (early…								Cervical exam table (one record per observation) • Pregnancy_id • Exam time • Dilatation (0-10cm) • Effacement (0-100%) • Station -5 to +5 Labor stage table (one record per pregnancy) • Pregnancy_id • Labor onset time • 2nd stage time • Pushing time
https://lucid.app/lucidchart/e50f3c5c-1bb9-452e-9483-731d25906ad3/edit?page=0_0&invitationId=inv_c75d1496-a8d7-4795-bd47-6d7fdf3d87ef#

## Sheet: Maternal diagnosis defined
maternal_diagnosis_code	maternal_diagnosis	Source	Definition	ICD Codes included, if applicable
100	Eclampsia
101	Embolism
102	Preeclampsia_delivery	POD	The following criteria are met during the delivery hospitalization: Systolic blood pressure >160 in 2 measurements at least 15 minutes apart OR Diastolic blood pressure >105 in 2 measurements at least 15 minutes apart AND {any one of: PLT_CT < 100 (blood, count in thousands) AST > 80 (blood, IU/L) ALT > 70 (blood, IU/L) LDH > 600 (blood, U/L) URIC > 6.0 (blood, mg/dl) Cr > 1.1 (blood, mg/dl) URPR…
103	Placental_abruption	POD	ICD codes during the delivery encounter hospitalization.	ICD9: 641.2x: 641.2, 641.20, 641.21, 641.23 ICD10: O45, O45.x, O45.xx, O45.xxx: O45, O45.0, O45.00, O45.001, O45.002, O45.003, O45.009, O45.01, O45.011, O45.012, O45.013, O45.019, O45.02, O45.021, O45.022, O45.023, O45.029, O45.8, O45.8X, O45.8X1, O45.8X2, O45.8X3, O45.8X9, O45.9, O45.90, O45.91, O45.92, O45.93, O45.09, O45.091, O45.092, O45.093, O45.099
104	Laceration		ICD codes during the delivery encounter hospitalization.	ICD9: 664.0*, 664.1*, 664.2*, 664.3*, 664.4*, 664.6*: 664.0, 664.00, 664.01, 664.04, 664.1, 664.10, 664.11, 664.14, 664.2, 664.20, 664.21, 664.24, 664.3, 664.30, 663.31, 664.34, 664.4, 664.40, 664.41, 664.44, 664.6, 664.60, 664.61, 664.64 ICD10: O70.0*: O70, O70.0, O70.1, O70.2, O70.3, O70.4, O70.9
105	Cord_prolapse	POD	ICD codes during the delivery encounter hospitalization.	ICD9: 663.0*: 663.0, 663.00, 663.01, 663.03 ICD-10: O69.0*: O69.0, O69.0XX0, O69.0XX1, O69.0XX2, O69.0XX3, O69.0XX4, O69.0XX5, O69.0XX9
106	Hemorrhagic_condition
107	Shoulder_dystocia	POD	ICD codes during the delivery encounter hospitalization.	ICD9: 660.4*: 660.4, 660.40, 660.41, 660.43 ICD10: O66.0
108	Gestational_diabetes	POD	Woman is included in the DOR Gestational Diabetes Registry as having diagnoses via Carpenter and Coustan (C&C criteria), lab, or doctor diagnoses from pregnancy onset to pregnancy outcome date or delivery hospitalization discharge date for women who delivered in KPNC. • Carpenter and Coustan (C&C criteria) using the 3-hour GCT, i.e. if two or more from the four tests are above the threshold: o Fa…	Doctor diagnosis ICD codes: ICD9: 648.80, 648.81, 648.82, 648.83, 648.84 ICD10: O24.4, O24.41, O24.410, O24.414, O24.415, O24.419, O24.42, O24.420, O24.424, O24.425, O24.429, O24.43, O24.430, O24.434, O24.435, O24.439, O99.81, O99.810, O99.814, O99.815
109	Gestational_diabetes_strict_criteria	POD	Woman is included in the DOR Gestational Diabetes Registry as having diagnosis via Carpenter and Coustan (C&C criteria) from pregnancy onset to pregnancy outcome date or delivery hospitalization discharge date for women who delivered in KPNC. Carpenter and Coustan (C&C criteria) using the 3-hour GCT, i.e. if two or more from the four tests are above the threshold: o Fasting >= 95 mg/dl o 1 hour >…
110	Gestational_hypertension
111	Pregnancy_depression_ICD	POD	ICD codes that occurred from pregnancy onset to delivery admission date.	ICD9: 298, 296.35, 296.34, 296.33, 296.32, 296.31, 296.3, 296.25, 296.24, 296.23, 296.22, 296.21, 296.2, 296.82, 311, 309.28, 309.1, 309, 300.4, 648.4 ICD10: O99.34, F43.23, F43.21, F34.1, F33.9, F33.8, F33.41, F33.40, F33.3, F33.2, F33.1, F33.0, F32.9, F32.8, F32.4, F32.3, F32.2, F32.1, F32.0, F32.5, F33.42
112	Cervical_incompetency	POD
113	Pregnancy_depression_PHQ9	POD	Documented PHQ-9 score >10 from pregnancy onset date to pregnancy delivery hospitalization discharge date
114	Preeclampsia_pregnancy	POD	ICD codes that occurred from pregnancy onset to delivery admission date.	ICD9: 642.4*, 642.5*: 642.4, 642.40, 642.41, 642.42, 642.43, 642.44, 642.5, 642.50, 642.51, 642.52, 642.53, 642.54 ICD10: O14.*: O14, O14.0, O14.00, O14.02, O14.03, O14.04, O14.05, O14.1, O14.10, O14.12, O14.13, O14.14, O14.15, O14.2, O14.20, O14.22, O14.23, O14.24, O14.25, O14.9, O14.90, O14.92, O14.93, O14.94, O14.95
115	Chronic_hypertension	POD	(1) ICD codes for preexisting hypertension that occur from pregnancy onset date to delivery hospitalization discharge date OR (2) ICD codes that occurred ≥2 separate encounters in the 2 years prior to pregnancy onset	Criterion (1): ICD9: 642.0*, 642.1*, 642.2*, 642.7*: 642.0, 642.00, 642.01, 642.02, 642.03, 642.04, 642.1, 642.10, 642.11, 642.12, 642.13, 642.14, 642.2, 642.20, 642.21, 642.22, 642.23, 642.24, 642.7, 642.70, 642.71, 642.72, 642.73, 642.74 ICD10: O10*, O11*: O10, O10.0, O10.01, O10.011, O10.012, O10.013, O10.019, O10.02, O10.03, O10.1, O10.11, O10.111, O10.112, O10.113, O10.119, O10.12, O10.13, O…
116	Diabetes_mellitus_type_2	POD	(1) Woman is included in the Diabetes Registry ever prior to pregnancy onset date (year 2000+) OR (2) A recorded A1C≥6.5 in the first trimester (onset date+84 days)
117	Chronic_depression	POD	ICD codes that occurred in the 2 years prior to pregnancy onset date	ICD9: 298, 296.35, 296.34, 296.33, 296.32, 296.31, 296.3, 296.25, 296.24, 296.23, 296.22, 296.21, 296.2, 296.82, 311, 309.28, 309.1, 309, 300.4, 648.4 ICD10: O99.34, F43.23, F43.21, F34.1, F33.9, F33.8, F33.41, F33.40, F33.3, F33.2, F33.1, F33.0, F32.9, F32.8, F32.4, F32.3, F32.2, F32.1, F32.0, F32.5, F33.42
118	Sickle_cell_disease	POD	ICD codes that occurred any time prior to pregnancy onset date (year 2000+)	ICD9: 282.41, 282.42, 282.5, 282.6, 282.60, 282.61, 282.62, 282.63, 282.64, 282.68, 282.69 ICD10: D57.0, D57.01, D57.1, D57.2, D57.20, D57.21, D57.211, D57.212, D57.219, D57.3, D57.40, D57.411, D57.419, D57.8, D57.819
119	Placenta_accreta	POD	ICD codes from pregnancy onset to pregnancy delivery hospitalization discharge date	ICD9: 667.*: 667.0, 667.00, 667.02, 667.04, 667.1, 667.10, 667.12, 667.14 ICD10: O73.*, O43.2*: O73, O73.0 O73.1, O43.2, O43.21, O43.211, O43.212, O43.213, O43.219, O43.22, O43.221, O43.222, O43.223, O43.229, O43.23, O43.231, O43.232, O43.233, O43.239
120	Chronic_anxiety
121	Pregnancy_anxiety
122	Chorioamnionitis	EDOC	ICD codes during the delivery encounter hospitalization.	ICD9: 658.4x, 762.7: 658.4, 658.40, 658.41, 658.43, 762.7 ICD10: O41.1, O41.12, O41.12x, O41.12xx, P02.7: O41.1, O41.12, O41.121, O41.1210, O41.1211, O41.1212, O41.1213, O41.1214, O41.1215, O41.1219, O41.122, O41.1220, O41.1221, O41.1222, O41.1223, O41.1224, O41.1225, O41.1229, O41.123, O41.1230, O41.1231, O41.1232, O41.1233, O41.1234, O41.1235, O41.1239, O41.129, O41.1290, O41.1291, O41.1292, O4…
123	Coagulopathy
124	Pregnancy_associated_coagulopathy
125	Fibroids
126	Maternal_hemorrhage	POD	If any of the following conditions were met during the delivery the delivery encounter: {Transfused ≥ 4 units } OR {transfused 1-3 units + hct < 18} OR {EBL > 1500 + hct < 18}
127	History_of_coagulopathy
128	History_of_hemorrhagic_condition	EDOC	ICD codes that occurred any time prior to pregnancy onset (year 2000+)	ICD9: 287.x-xx: 287.0, 287.2. 287.3, 287.30, 287.31, 287.32, 287.33, 287.39, 287.4, 287.41, 287.49, 287.5, 287.8, 287.9 ICD10: D69.x-xx: D69, D69.0, D69.1, D69.2, D69.3, D69.4, D69.41, D69.42, D69.49, D69.5, D69.51, D69.59, D69.6, D69.8, D69.9
129	Placenta_previa	POD	ICD codes from pregnancy onset to pregnancy delivery hospitalization discharge date	ICD9: 641.0*, 641.1*, 762.0: 641.0, 641.00, 641.01, 641.03, 641.1, 641.10, 641.11, 641.13, 762.0 ICD10: O44.*, P02.0: O44, O44.0, O44.00, O44.01, O44.02, O44.03, O44.1, O44.10, O44.11, O44.12, O44.13, O44.2, O44.20, O44.21, O44.22, O44.23, O44.3, O44.30, O44.31, O44.32, O44.33, O44.4, O44.40, O44.41, O44.42, O44.43, O44.5, O44.50, O44.51, O44.52, O44.53, P02.0
130	Uterine_rupture	POD	ICD codes during the delivery encounter hospitalization.	ICD9: 665.0*, 665.1*: 665.0, 665.00, 665.01, 665.03, 665.1, 665.10, 665.11 ICD10: O71.0*, O71.1: O71.0, O71.00, O71.02, O71.03, O71.1
131	History_of_venous_embolism	POD	ICD codes that occurred any time prior to pregnancy onset date (year 2000+)	ICD9: 451, 451.11, 451.19, 451.2, 451.81, 451.82, 451.83, 451.84, 451.89, 451.9, 453.4, 453.41, 453.42, 453.5, 453.51, 453.52, 453.6, 453.71, 453.72, 453.73, 453.74, 453.75, 453.76, 453.77, 453.79, 453.81, 453.82, 453.83, 453.84, 453.85, 453.86, 453.87, 453.89, 453.9, 671.3, 671.33 ICD10: I80.10, I80.11, I80.12, I80.13, I80.201, I80.202, I80.203, I80.209, I80.211, I80.212, I80.213, I80.219, I80.2…
132	Intrauterine_growth_restriction	POD	ICD codes from pregnancy onset to pregnancy delivery hospitalization discharge date	ICD9: 764.9*, 764.0*, 764.1*, 764.2*, 656.5* 764.90, 764.91, 764.92, 764.93, 764.94, 764.95, 764.96, 764.97, 764.98, 764.99, 764.0, 764.00, 764.01, 764.02, 764.03, 764.04, 764.05, 764.06, 764.07, 764.08, 764.09, 764.10, 764.11, 764.12, 764.13, 764.14, 764.15, 764.16, 764.17, 764.18, 764.19, 764.20, 764.21, 764.22, 764.23, 764.24, 764.25, 764.26, 764.27, 764.28, 764.29, 656.50, 656.51, 656.53 ICD1…
