# Supplementary material for: Construction of a comprehensive fetal monitoring database for the study of perinatal hypoxic ischemic encephalopathy
Source: MethodsX. 2024 Mar 12;12:102664. doi: 10.1016/j.mex.2024.102664 (PMC10957432; doi:10.1016/j.mex.2024.102664)
Supplement: Supplementary file 5 [file mmc5.xlsx]

## Sheet: patternsDictionary
TABLE_NAME	COLUMN_NAME	DATA_TYPE	PK	Indexed	DESCRIPTION	Values
Dataset	id	int	x		analysis dataset id	0,1,2,3,4,5
Dataset	name	varchar			analysis dataset name	HIE_NoCS, HIE_CS, ACIDOSIS_NO_HIE_NoCS, ACIDOSIS_NO_HIE_CS, HEALTHY_NO_ACIDOSIS_NoCS, HEALTHY_NO_ACIDOSIS_CS
Domainstart	id	int	x		domain_start id
Domainstart	tracing_guid	varchar		x
Domainstart	domainStart_FHR	int			domain_start of FHR signal
Domainstart	domainStart_UA	int			domain_start of UA signal
Domainstart	domainStart_RepFHR	int			domain_start of repaired FHR signal
Domainstart	domainStart_AlignedUA	int			domain_start of aliged UA signal
Domainstart	patterns_offset	float			offset (internal)
Event	id	int	x		Event id
Event	tracing_id	int		x	tracing_id from Patterns processing
Event	marking_id	int			marking_id from Patterns processing
Event	event_type_id	int		x	event_type_id from Patterns processing
Event	event_subtype_id	int		x	event_subtype_id from Patterns processing
Event	x1	int			event begin index
Event	x2	int			event end index
Event	height	float			height of accel or decel
Event	area	float			area of accel or decel
Event	y1	float			begin fhr level
Event	y2	float			end fhr level
Event	var	float			variability of baseline (~4 x std)
Event_Type	id	int	x
Event_Type	name	varchar		x
Event_Type	longName	varchar
Event_View_AsTable	event_id	int	x
Event_View_AsTable	dataset_id	int		x
Event_View_AsTable	tracing_guid	varchar		x
Event_View_AsTable	tracing_id	int		x
Event_View_AsTable	marking_id	int
Event_View_AsTable	event_type_id	int		x
Event_View_AsTable	event_subtype_id	int		x
Event_View_AsTable	domain_x1	double
Event_View_AsTable	duration	decimal
Event_View_AsTable	height	float
Event_View_AsTable	area	float
Event_View_AsTable	y1	float
Event_View_AsTable	y2	float
Event_View_AsTable	var	float
Event_View_AsTable	epoch	bigint		x
Marking	id	int	x
Marking	dataset_id	int
Marking	marker_type	varchar
Marking	marker	varchar
Marking	version	varchar
Marking	is_automated	tinyint
Percentiles	id	int	x
Percentiles	dataset_id	int		x
Percentiles	studygroup_name	varchar		x
Percentiles	event_type_id	int		x
Percentiles	epoch	int		x
Percentiles	measure	varchar		x
Percentiles	level	double
Percentiles	incidence	int
Percentiles	total	int
Percentiles	incidence_rate	double
Percentiles	percentile	int
Processing	id	int	x
Processing	dataset_id	int		x
Processing	tracing_guid	varchar		x
Processing	status_str	varchar
Processing	process_date	datetime
Processing	dest_file	varchar
Tracing	id	int	x
Tracing	dataset_id	int
Tracing	group	varchar
Tracing	tracing_guid	varchar		x
Tracing_Epoch_Decel_AsTable	tracing_guid	varchar
Tracing_Epoch_Decel_AsTable	tracing_id	int	x
Tracing_Epoch_Decel_AsTable	dataset_id	int		x
Tracing_Epoch_Decel_AsTable	event_type_id	int
Tracing_Epoch_Decel_AsTable	epoch	bigint	x
Tracing_Epoch_Decel_AsTable	fhr_event_count	bigint
Tracing_Epoch_Decel_AsTable	event_count	decimal		x
Tracing_Epoch_Decel_AsTable	sum_area	double		x
Tracing_Epoch_Decel_AsTable	avg_area	double		x
Tracing_Epoch_Decel_AsTable	sum_duration	decimal		x
Tracing_Epoch_Decel_AsTable	avg_duration	decimal		x
Tracing_Epoch_Decel_AsTable	sum_height	double		x
Tracing_Epoch_Decel_AsTable	avg_height	double		x
Tracing_Epoch_EventCount_AsTable	tracing_guid	varchar		x
Tracing_Epoch_EventCount_AsTable	tracing_id	int	x
Tracing_Epoch_EventCount_AsTable	epoch	bigint	x
Tracing_Epoch_EventCount_AsTable	fhr_event_count	bigint
